# Supplementary material for: PV-1: a novel molecular prognostic marker of distant metastases in various solid tumors
Source: EMBO Mol Med. 2025 Jul 21;17(9):2215–32. doi: 10.1038/s44321-025-00277-5 (PMC12423316; doi:10.1038/s44321-025-00277-5)
Supplement: Supplementary file 3 — Source data Fig. 1 [file 44321_2025_277_MOESM3_ESM.zip]

Archive with 10 entries (7 files):
- EMM-2024-20340-V3_SourceData_Fig1/
- __MACOSX/._EMM-2024-20340-V3_SourceData_Fig1
- EMM-2024-20340-V3_SourceData_Fig1/.DS_Store
- __MACOSX/EMM-2024-20340-V3_SourceData_Fig1/._.DS_Store
- EMM-2024-20340-V3_SourceData_Fig1/PANEL B/
- EMM-2024-20340-V3_SourceData_Fig1/PANEL A/
- EMM-2024-20340-V3_SourceData_Fig1/PANEL B/EMM-2024-20340-V3_SourceData_Fig1b.xlsx
- __MACOSX/EMM-2024-20340-V3_SourceData_Fig1/PANEL B/._EMM-2024-20340-V3_SourceData_Fig1b.xlsx
- EMM-2024-20340-V3_SourceData_Fig1/PANEL A/EMM-2024-20340-V3_SourceData_Fig1A.zip
- __MACOSX/EMM-2024-20340-V3_SourceData_Fig1/PANEL A/._EMM-2024-20340-V3_SourceData_Fig1A.zip
