# Supplementary material for: PV-1: a novel molecular prognostic marker of distant metastases in various solid tumors
Source: EMBO Mol Med. 2025 Jul 21;17(9):2215–32. doi: 10.1038/s44321-025-00277-5 (PMC12423316; doi:10.1038/s44321-025-00277-5)
Supplement: Supplementary file 3 — Source data Fig. 1 [file 44321_2025_277_MOESM3_ESM.zip › EMM-2024-20340-V3_SourceData_Fig1/PANEL B/EMM-2024-20340-V3_SourceData_Fig1b.xlsx]

## Sheet: PANEL B
%PV-1+ cells among CD31+ cells
Non-metastatic	Metastatic
70	90
70	100
70	90
20	90
90	100
70	80
90	100
30	90
90	100
90	90
10	50
100	100
	80
	90
	100
	90
	90
	100
