# Supplementary material for: PV-1: a novel molecular prognostic marker of distant metastases in various solid tumors
Source: EMBO Mol Med. 2025 Jul 21;17(9):2215–32. doi: 10.1038/s44321-025-00277-5 (PMC12423316; doi:10.1038/s44321-025-00277-5)
Supplement: Supplementary file 4 — Source data Fig. 2 [file 44321_2025_277_MOESM4_ESM.zip › EMM-2024-20340-V3_SourceData_Fig2/PANEL B/EMM-2024-20340-V3_SourceData_Fig2b.xlsx]

## Sheet: PANEL B
%PV-1+ cells among CD31+ cells
Non-metastatic	Metastatic
70	90
60	100
90	100
100	100
100	100
60	10
100	100
80	100
20	50
90	70
90	100
100	100
20	100
100	60
70	90
100	30
50	100
90	100
50	100
80	70
70	80
100	100
50
100
70
50
50
80
0
30
