# Supplementary material for: PV-1: a novel molecular prognostic marker of distant metastases in various solid tumors
Source: EMBO Mol Med. 2025 Jul 21;17(9):2215–32. doi: 10.1038/s44321-025-00277-5 (PMC12423316; doi:10.1038/s44321-025-00277-5)
Supplement: Supplementary file 5 — SourceData Tables1-2-3 [file 44321_2025_277_MOESM5_ESM.xlsx]

## Sheet: Tables 1-2-3
PV1+ cells (%)	Time to metastases/follow-up (days)	Event metastases (0=no; 1=yes)	Exact tumor stage	Tumor stage (categorical)	Tumor size (mm)	ER expression (%)	PgR expression (%)	Ki67 expression (%)	Number of positibe lymph nodes	Presence of comorbidities (0=no; 1=yes)	Number of comorbidities	Age (years)
70	1825	0	1a	1	15	90	90	25.7407	0	1	1	62
70	1825	0	2a	2	23	90	10	40	0	0	0	49
70	1825	0	2b	2	13	95	95	10	1	0	0	48
20	1825	0	2b	2	41	90	1	35	2	0	0	42
90	1825	0	2a	2	7	80	50	8	0	1	1	69
70	1825	0	2a	2	13	95	95	10	1	0	0	50
90	1825	0	2b	2	22	90	5	30	0	0	0	46
30	1825	0	3a	3	24	90	1	10	5	1	1	62
90	1825	0	1a	1	9	95	95	15	0	1	1	66
90	1825	0	3c	3	25	95	85	30	16	0	0	51
10	1825	0	3a	3	16	95	0	5	7	0	0	60
100	1825	0	2b	2	24	95	95	25.7407	1	1	1	51
90	443	1	3c	3	8	80	70	12	11	1	1	66
100	732	1	3c	3	48	95	80	20	17	1	1	79
90	805	1	2a	2	23	95	95	60	0	0	0	44
90	620	1	2b	2	40	99	49.3103	15	2	0	0	46
100	404	1	2b	2	40	90	70	15	1	1	4	78
80	412	1	1b	1	16	90	0	35	1	0	0	55
100	778	1	2a	2	11	95	5	10	1	0	0	48
90	764	1	2b	2	30	90	80	35	0	1	1	45
100	505	1	1a	1	19	90	55	65	0	0	0	37
90	569	1	2a	2	24	95	0	30	0	0	0	65
50	625	1	2b	2	22	95	50	50	1	0	0	40
100	988	1	2a	2	46	95	3	25.7407	1	0	0	58
80	826	1	2a	2	21	90	45	45	0	0	0	48
90	292	1	3c	3	35	90	50	10	13	1	1	62
100	783	1	3c	3	77	90	30	20	22	1	3	71
90	753	1	3c	3	26	95	40	30	16	1	1	54
90	778	1	3c	3	35	95	95	15	17	1	2	79
100	725	1	2b	2	27	90	40	35	1	1	1	53
