# Supplementary material for: PV-1: a novel molecular prognostic marker of distant metastases in various solid tumors
Source: EMBO Mol Med. 2025 Jul 21;17(9):2215–32. doi: 10.1038/s44321-025-00277-5 (PMC12423316; doi:10.1038/s44321-025-00277-5)
Supplement: Supplementary file 6 — SourceData Tables4-5-6 [file 44321_2025_277_MOESM6_ESM.xlsx]

## Sheet: Tables 4-5-6
PV1+ cells (%)	Time to metastases/follow-up (days)	Event metastases (0=no; 1=yes)	Tumor size (mm)	Exact tumor stage	Tumor stage (0=pT1-2; 1=pT3)	Tumor grade (0=I-II; 1=III-IV)	Sex (0=Male, 1=Female)	Age (years)	Thrombi (0=no; 1=yes)	Presence of comorbidities (0=no; 1=yes)	Number of comorbidities	Dislipidemia (0=no; 1=yes)
90	334	1	60	1b	0	1	0	42	0	0	0	0
100	3011	1	55	1b	0	0	1	67	0	1	1	1
100	1733	1	130	3b	1	0	0	37	1	0	0	0
100	243	1	55	1b	0	1	0	55	0	1	2	1
100	486	1	90	3a	1	1	0	73	0	0	0	0
10	365	1	115	3b	1	1	1	76	1	1	0	0
100	1732	1	40	1a	0	0	0	58	0	0	0	0
100	1855	1	10	2	0	0	0	23	0	1	2	1
50	304	1	43	1b	0	0	0	44	0	1	0	0
70	121	1	105	3b	1	1	0	72	1	1	2	0
100	517	1	75	3b	1	0	0	79	1	0	0	0
100	152	1	60	3b	1	0	0	84	1	1	2	1
30	1397	0	9	1a	0	0	0	72	0	1	0	0
0	3650	0	26	1a	0	0	0	75	0	0	0	0
100	0	1	90	3a	1	1	0	70	0	1	0	0
60	0	1	80	2	0	0	1	61	1	0	0	0
90	0	1	120	3b	1	0	0	54	1	1	2	1
30	0	1	150	3a	1	1	1	55	0	1	0	0
100	0	1	100	2	0	0	0	58	0	0	0	0
100	0	1	105	3a	1	1	0	65	0	0	0	0
100	0	1	55	1b	0	0	1	57	0	0	0	0
70	0	1	125	3b	1	1	1	64	1	1	2	0
80	0	1	80	2	0	1	0	52	0	0	0	0
100	0	1	40	1a	0	0	0	60	0	1	2	1
70	6436	0	17	1a	0	0	0	64	0	1	0	0
60	5826	0	24	1a	0	0	0	64	0	0	0	0
90	6367	0	35	1a	0	0	0	73	0	1	4	1
100	6313	0	20	1a	0	0	0	62	0	1	2	0
100	6307	0	25	1a	0	0	0	71	0	1	3	1
60	1578	0	60	1b	0	0	0	81	0	1	2	1
100	2728	0	80	1a	0	0	1	76	0	0	0	0
80	6241	0	25	1a	0	0	1	76	0	1	1	1
20	6112	0	25	1a	0	0	1	66	0	0	0	0
90	6107	0	38	1a	0	0	1	71	0	1	3	1
90	2573	0	37	3b	1	1	0	84	1	0	0	0
100	6007	0	30	1a	0	0	1	74	0	1	2	0
20	5990	0	20	1a	0	0	0	67	0	1	3	0
100	5977	0	35	1a	0	0	1	58	0	1	2	0
70	5765	0	25	1a	0	0	1	77	0	0	0	0
100	5832	0	27	1a	0	0	0	58	0	0	0	0
50	4207	0	58.28	3b	1	1	0	78	0	0	0	0
90	1352	0	58.28	1b	0	0	1	64	0	1	3	0
50	5782	0	130	3b	1	0	0	51	1	1	0	0
80	4340	0	45	1b	0	0	0	70	0	0	0	0
70	3038	0	75	3c	1	0	1	80	1	1	2	1
100	4441	0	45	1b	0	1	1	64	0	0	0	0
50	5648	0	48	1b	0	0	0	58	0	0	0	0
100	5629	0	30	1a	0	0	1	50	0	1	1	1
70	5618	0	35	1a	0	0	0	63	0	1	2	0
50	5613	0	85	3b	1	0	1	64	1	0	0	0
50	1433	0	30	1a	0	0	0	54	0	0	0	0
80	5479	0	50	1b	0	0	1	72	0	1	3	0
